# Supplementary material for: Stilipedidae Holmes, 1908 (Crustacea, Amphipoda) of the Clarion-Clipperton Zone
Source: Zookeys. 2026 Mar 24;1274:17–34. doi: 10.3897/zookeys.1274.141416 (PMC13040263; doi:10.3897/zookeys.1274.141416)
Supplement: XML Treatment for Alexandrella [file zookeys.1274.141416-treatment1.xml]

<!DOCTYPE tp:taxon-treatment
  PUBLIC "-//TaxonX//DTD Taxonomic Treatment Publishing DTD v0 20100105//EN" "tax-treatment-NSO.dtd">
<tp:taxon-treatment xmlns:tp="http://www.plazi.org/taxpub"><tp:treatment-meta><kwd-group><label>Taxon classification</label><kwd>
                <named-content content-type="kingdom">Animalia</named-content>
              </kwd><kwd>
                <named-content content-type="order">Allogromiida</named-content>
              </kwd><kwd>
                <named-content content-type="family">Maylisoriidae</named-content>
              </kwd></kwd-group><mixed-citation publication-type="journal"><person-group><name><surname>Tandberg</surname><given-names>Anne Helene S.</given-names></name><name><surname>Hughes</surname><given-names>Lauren E.</given-names></name></person-group><article-title><tp:taxon-name><tp:taxon-name-part taxon-name-part-type="family" reg="Stilipedidae">Stilipedidae</tp:taxon-name-part></tp:taxon-name> Holmes, 1908 (<tp:taxon-name><tp:taxon-name-part taxon-name-part-type="subphylum" reg="Crustacea">Crustacea</tp:taxon-name-part></tp:taxon-name>, <tp:taxon-name><tp:taxon-name-part taxon-name-part-type="order" reg="Amphipoda">Amphipoda</tp:taxon-name-part></tp:taxon-name>) of the Clarion-Clipperton Zone</article-title><source>Zookeys</source><day>24</day><month>03</month><year>2026</year><volume>1274</volume><fpage>17</fpage><lpage>34</lpage><pub-id pub-id-type="doi">10.3897/zookeys.1274.141416</pub-id></mixed-citation></tp:treatment-meta><tp:nomenclature><label>Genus</label><tp:taxon-name><object-id xmlns:xlink="http://www.w3.org/1999/xlink" content-type="arpha" xlink:type="simple">D370F8C0-9506-55BA-BE51-3FABEBF1526C</object-id>
                    		<tp:taxon-name-part taxon-name-part-type="genus" reg="Alexandrella">Alexandrella</tp:taxon-name-part>
                    	</tp:taxon-name><tp:taxon-authority>Chevreux, 1911</tp:taxon-authority><tp:nomenclature-citation-list><tp:nomenclature-citation><tp:taxon-name>
                  <tp:taxon-name-part taxon-name-part-type="genus" reg="Alexandrella">Alexandrella</tp:taxon-name-part>
                </tp:taxon-name><comment> Chevreux, 1911: 1167—<xref ref-type="bibr" rid="B13">Chevreux 1912</xref>: 213; <xref ref-type="bibr" rid="B14">Chevreux 1913</xref>: 134; <xref ref-type="bibr" rid="B21">Holman and Watling 1983</xref>: 32; J.L. <xref ref-type="bibr" rid="B5">Barnard and Karaman 1991</xref>: 703; <xref ref-type="bibr" rid="B19">d’Udekem d’Acoz and Verheye 2017</xref>: 166 (see for an extensive synonym list).</comment></tp:nomenclature-citation></tp:nomenclature-citation-list></tp:nomenclature><tp:treatment-sec sec-type="Generic remarks"><title>Generic remarks.</title><p>The genus <italic><tp:taxon-name><tp:taxon-name-part taxon-name-part-type="genus" reg="Alexandrella">Alexandrella</tp:taxon-name-part></tp:taxon-name></italic> is thoroughly treated taxonomically by <xref ref-type="bibr" rid="B19">d’Udekem d’Acoz and Verheye (2017)</xref>, who synonymised <italic><tp:taxon-name><tp:taxon-name-part taxon-name-part-type="genus" reg="Bathypanoploea">Bathypanoploea</tp:taxon-name-part></tp:taxon-name></italic> Shellenberg, 1939 and <italic><tp:taxon-name><tp:taxon-name-part taxon-name-part-type="genus" reg="Astyroides">Astyroides</tp:taxon-name-part></tp:taxon-name></italic> Birstein &amp; Vinogradova, 1960 with <italic><tp:taxon-name><tp:taxon-name-part taxon-name-part-type="genus" reg="Alexandrella">Alexandrella</tp:taxon-name-part></tp:taxon-name></italic> and include four still undescribed Antarctic species of <italic><tp:taxon-name><tp:taxon-name-part taxon-name-part-type="genus" reg="Alexandrella">Alexandrella</tp:taxon-name-part></tp:taxon-name></italic> in a key to all Antarctic and sub-Antarctic <italic><tp:taxon-name><tp:taxon-name-part taxon-name-part-type="genus" reg="Alexandrella">Alexandrella</tp:taxon-name-part></tp:taxon-name></italic>. These decisions were based on a combination of morphology and genetic information, and they gave no new formal diagnosis to the genus, but rather they still leant on the diagnosis from <xref ref-type="bibr" rid="B4">Barnard (1969)</xref>. Recently, <xref ref-type="bibr" rid="B45">Souza-Filho et al. (2024)</xref> described a deep-sea <italic><tp:taxon-name><tp:taxon-name-part taxon-name-part-type="genus" reg="Alexandrella">Alexandrella</tp:taxon-name-part></tp:taxon-name></italic> from northeastern Brazil, and this is the only addition since <xref ref-type="bibr" rid="B19">d’Udekem d’Acoz and Verheye (2017)</xref>. See <xref ref-type="bibr" rid="B45">Souza-Filho et al. (2024)</xref> for a diagnosis of the genus.</p></tp:treatment-sec><ref-list><ref id="B13"><mixed-citation xmlns:xlink="http://www.w3.org/1999/xlink" xlink:type="simple">Chevreux E (1912) Deuxième expédition dans l’Antarctique, dirigée par le Dr. Charcot, 1908–1910. Diagnoses d’amphipodes nouveaux. Bulletin du Muséum National d’Histoire Naturelle 18(4): 208–218. <ext-link xlink:href="https://biostor.org/reference/132222" ext-link-type="uri" xlink:type="simple">https://biostor.org/reference/132222</ext-link></mixed-citation></ref><ref id="B14"><mixed-citation xmlns:xlink="http://www.w3.org/1999/xlink" xlink:type="simple">Chevreux E (1913) Amphipodes. In: Deuxième Expédition Antarctique Française (1908–1910) Commandée par le Dr Jean Charcot, Sciences Naturelles: Documents Scientifiques, Extrait. Masson et Cie, Paris, 79–186.</mixed-citation></ref><ref id="B21"><mixed-citation xmlns:xlink="http://www.w3.org/1999/xlink" xlink:type="simple">Holman H, Watling L (1983) A revision of the <tp:taxon-name><tp:taxon-name-part taxon-name-part-type="family">Stilipedidae</tp:taxon-name-part></tp:taxon-name> (<tp:taxon-name><tp:taxon-name-part taxon-name-part-type="order">Amphipoda</tp:taxon-name-part></tp:taxon-name>). Crustaceana 44(1): 29–53. <ext-link xlink:href="10.1163/156854083X00037" ext-link-type="doi" xlink:type="simple">https://doi.org/10.1163/156854083X00037</ext-link></mixed-citation></ref><ref id="B5"><mixed-citation xmlns:xlink="http://www.w3.org/1999/xlink" xlink:type="simple">Barnard JL, Karaman G (1991) The families and genera of marine gammaridean <tp:taxon-name><tp:taxon-name-part taxon-name-part-type="order">Amphipoda</tp:taxon-name-part></tp:taxon-name> (except marine gammaroids). Records of the Australian Museum 13(1–2): 1–866. <ext-link xlink:href="10.3853/j.0812-7387.13.1991.367" ext-link-type="doi" xlink:type="simple">https://doi.org/10.3853/j.0812-7387.13.1991.367</ext-link></mixed-citation></ref><ref id="B19"><mixed-citation xmlns:xlink="http://www.w3.org/1999/xlink" xlink:type="simple">d’Udekem d’Acoz C, Verheye ML (2017) Epimeria of the Southern Ocean with notes on their relatives (<tp:taxon-name><tp:taxon-name-part taxon-name-part-type="subphylum">Crustacea</tp:taxon-name-part></tp:taxon-name>, <tp:taxon-name><tp:taxon-name-part taxon-name-part-type="order">Amphipoda</tp:taxon-name-part></tp:taxon-name>, <tp:taxon-name><tp:taxon-name-part taxon-name-part-type="superfamily">Eusiroidea</tp:taxon-name-part></tp:taxon-name>). European Journal of Taxonomy 359(359): 1–553. <ext-link xlink:href="10.5852/ejt.2017.359" ext-link-type="doi" xlink:type="simple">https://doi.org/10.5852/ejt.2017.359</ext-link></mixed-citation></ref><ref id="B4"><mixed-citation xmlns:xlink="http://www.w3.org/1999/xlink" xlink:type="simple">Barnard JL (1969) The families and genera of marine gammaridean <tp:taxon-name><tp:taxon-name-part taxon-name-part-type="order">Amphipoda</tp:taxon-name-part></tp:taxon-name>. Bulletin - United States National Museum 271: i–vi, 1–535. <ext-link xlink:href="10.5479/si.03629236.258.1" ext-link-type="doi" xlink:type="simple">https://doi.org/10.5479/si.03629236.258.1</ext-link></mixed-citation></ref><ref id="B45"><mixed-citation xmlns:xlink="http://www.w3.org/1999/xlink" xlink:type="simple">Souza-Filho JF, Guedes-Silva E, Andrade LF (2024) Four new species and two new records of deep-sea <tp:taxon-name><tp:taxon-name-part taxon-name-part-type="order">Amphipoda</tp:taxon-name-part></tp:taxon-name> (<tp:taxon-name><tp:taxon-name-part taxon-name-part-type="subphylum">Crustacea</tp:taxon-name-part></tp:taxon-name>: <tp:taxon-name><tp:taxon-name-part taxon-name-part-type="superorder">Peracarida</tp:taxon-name-part></tp:taxon-name>) from Potiguar Basin, north-eastern Brazil. Journal of Natural History 58(41–44): 1615–1655. <ext-link xlink:href="10.1080/00222933.2024.2374404" ext-link-type="doi" xlink:type="simple">https://doi.org/10.1080/00222933.2024.2374404</ext-link></mixed-citation></ref></ref-list></tp:taxon-treatment>
