# Supplementary material for: Stilipedidae Holmes, 1908 (Crustacea, Amphipoda) of the Clarion-Clipperton Zone
Source: Zookeys. 2026 Mar 24;1274:17–34. doi: 10.3897/zookeys.1274.141416 (PMC13040263; doi:10.3897/zookeys.1274.141416)
Supplement: XML Treatment for Alexandrella haubeni [file zookeys.1274.141416-treatment2.xml]

<!DOCTYPE tp:taxon-treatment
  PUBLIC "-//TaxonX//DTD Taxonomic Treatment Publishing DTD v0 20100105//EN" "tax-treatment-NSO.dtd">
<tp:taxon-treatment xmlns:tp="http://www.plazi.org/taxpub"><tp:treatment-meta><kwd-group><label>Taxon classification</label><kwd>
                <named-content content-type="kingdom">Animalia</named-content>
              </kwd><kwd>
                <named-content content-type="order">Allogromiida</named-content>
              </kwd><kwd>
                <named-content content-type="family">Maylisoriidae</named-content>
              </kwd></kwd-group><mixed-citation publication-type="journal"><person-group><name><surname>Tandberg</surname><given-names>Anne Helene S.</given-names></name><name><surname>Hughes</surname><given-names>Lauren E.</given-names></name></person-group><article-title><tp:taxon-name><tp:taxon-name-part taxon-name-part-type="family" reg="Stilipedidae">Stilipedidae</tp:taxon-name-part></tp:taxon-name> Holmes, 1908 (<tp:taxon-name><tp:taxon-name-part taxon-name-part-type="subphylum" reg="Crustacea">Crustacea</tp:taxon-name-part></tp:taxon-name>, <tp:taxon-name><tp:taxon-name-part taxon-name-part-type="order" reg="Amphipoda">Amphipoda</tp:taxon-name-part></tp:taxon-name>) of the Clarion-Clipperton Zone</article-title><source>Zookeys</source><day>24</day><month>03</month><year>2026</year><volume>1274</volume><fpage>17</fpage><lpage>34</lpage><pub-id pub-id-type="doi">10.3897/zookeys.1274.141416</pub-id></mixed-citation></tp:treatment-meta><tp:nomenclature><tp:taxon-name><object-id xmlns:xlink="http://www.w3.org/1999/xlink" content-type="arpha" xlink:type="simple">0E7519DF-8E81-585D-91CD-43B0302D8879</object-id>
                    		<tp:taxon-name-part taxon-name-part-type="genus" reg="Alexandrella">Alexandrella</tp:taxon-name-part> <tp:taxon-name-part taxon-name-part-type="species" reg="haubeni">haubeni</tp:taxon-name-part>
                    	
                    		<object-id xmlns:xlink="http://www.w3.org/1999/xlink" content-type="zoobank" xlink:type="simple">https://zoobank.org/E73E6186-A005-4931-9BE4-3771186E5DD4</object-id>
                    	</tp:taxon-name><tp:taxon-status xmlns:xlink="http://www.w3.org/1999/xlink" xlink:type="simple">sp. nov.</tp:taxon-status><xref ref-type="fig" rid="F2">Figs 2</xref><xref ref-type="fig" rid="F3">, 3</xref><xref ref-type="fig" rid="F4">, 4</xref><xref ref-type="fig" rid="F5">, 5</xref></tp:nomenclature><tp:treatment-sec sec-type="Etymology"><title>Etymology.</title><p>Named for Lawrence Hauben, who illustrated amphipods of the North-eastern Pacific off California in the 1960s for Jerry Barnard.</p><fig id="F2" position="float" orientation="portrait"><object-id xmlns:xlink="http://www.w3.org/1999/xlink" content-type="doi" xlink:type="simple">10.3897/zookeys.1274.141416.figure2</object-id><object-id xmlns:xlink="http://www.w3.org/1999/xlink" content-type="arpha" xlink:type="simple">32A2314E-148C-5805-B744-6CA4EAE6B76C</object-id><label>Figure 2.</label><caption><p>Habitus of <italic><tp:taxon-name><tp:taxon-name-part taxon-name-part-type="genus" reg="Alexandrella">Alexandrella</tp:taxon-name-part> <tp:taxon-name-part taxon-name-part-type="species" reg="haubeni">haubeni</tp:taxon-name-part></tp:taxon-name></italic> sp. nov., <named-content xmlns:xlink="http://www.w3.org/1999/xlink" content-type="dwc:institutional_code" xlink:title="Forschungsinstitut und Naturmuseum Senckenberg" xlink:href="https://scientific-collections.gbif.org/institution/16946ec1-8db3-45b8-b084-7644384cc5f5" xlink:type="simple">SMF</named-content> 63340. Scale bar: 1 mm.</p></caption><graphic xmlns:xlink="http://www.w3.org/1999/xlink" xlink:href="zookeys-1274-017_article-141416__-g002.jpg" id="oo_1568315.jpg" position="float" orientation="portrait" xlink:type="simple"><uri content-type="original_file" xlink:type="simple">https://binary.pensoft.net/fig/1568315</uri></graphic></fig><fig id="F3" position="float" orientation="portrait"><object-id xmlns:xlink="http://www.w3.org/1999/xlink" content-type="doi" xlink:type="simple">10.3897/zookeys.1274.141416.figure3</object-id><object-id xmlns:xlink="http://www.w3.org/1999/xlink" content-type="arpha" xlink:type="simple">ACD4B4DD-83FB-5D3D-A5F7-E84AB5214E27</object-id><label>Figure 3.</label><caption><p>Antenna 1 and mouthparts of <italic><tp:taxon-name><tp:taxon-name-part taxon-name-part-type="genus" reg="Alexandrella">Alexandrella</tp:taxon-name-part> <tp:taxon-name-part taxon-name-part-type="species" reg="haubeni">haubeni</tp:taxon-name-part></tp:taxon-name></italic> sp. nov., <named-content xmlns:xlink="http://www.w3.org/1999/xlink" content-type="dwc:institutional_code" xlink:title="Forschungsinstitut und Naturmuseum Senckenberg" xlink:href="https://scientific-collections.gbif.org/institution/16946ec1-8db3-45b8-b084-7644384cc5f5" xlink:type="simple">SMF</named-content> 63340 Scale bars: 0.1 mm.</p></caption><graphic xmlns:xlink="http://www.w3.org/1999/xlink" xlink:href="zookeys-1274-017_article-141416__-g003.jpg" id="oo_1568316.jpg" position="float" orientation="portrait" xlink:type="simple"><uri content-type="original_file" xlink:type="simple">https://binary.pensoft.net/fig/1568316</uri></graphic></fig><fig id="F4" position="float" orientation="portrait"><object-id xmlns:xlink="http://www.w3.org/1999/xlink" content-type="doi" xlink:type="simple">10.3897/zookeys.1274.141416.figure4</object-id><object-id xmlns:xlink="http://www.w3.org/1999/xlink" content-type="arpha" xlink:type="simple">E72E04FE-0D70-5F49-92B7-94D52C9B14EE</object-id><label>Figure 4.</label><caption><p>Gnathopods 1–2, pereopods 3–4 of <italic><tp:taxon-name><tp:taxon-name-part taxon-name-part-type="genus" reg="Alexandrella">Alexandrella</tp:taxon-name-part> <tp:taxon-name-part taxon-name-part-type="species" reg="haubeni">haubeni</tp:taxon-name-part></tp:taxon-name></italic> sp. nov., <named-content xmlns:xlink="http://www.w3.org/1999/xlink" content-type="dwc:institutional_code" xlink:title="Forschungsinstitut und Naturmuseum Senckenberg" xlink:href="https://scientific-collections.gbif.org/institution/16946ec1-8db3-45b8-b084-7644384cc5f5" xlink:type="simple">SMF</named-content> 63340 Scale bars: 0.1 mm.</p></caption><graphic xmlns:xlink="http://www.w3.org/1999/xlink" xlink:href="zookeys-1274-017_article-141416__-g004.jpg" id="oo_1568317.jpg" position="float" orientation="portrait" xlink:type="simple"><uri content-type="original_file" xlink:type="simple">https://binary.pensoft.net/fig/1568317</uri></graphic></fig><fig id="F5" position="float" orientation="portrait"><object-id xmlns:xlink="http://www.w3.org/1999/xlink" content-type="doi" xlink:type="simple">10.3897/zookeys.1274.141416.figure5</object-id><object-id xmlns:xlink="http://www.w3.org/1999/xlink" content-type="arpha" xlink:type="simple">EBF5A7AB-085B-5BE6-BF2A-122AB5AD2D72</object-id><label>Figure 5.</label><caption><p>Pereopods 5–7, uropods and telson of <italic><tp:taxon-name><tp:taxon-name-part taxon-name-part-type="genus" reg="Alexandrella">Alexandrella</tp:taxon-name-part> <tp:taxon-name-part taxon-name-part-type="species" reg="haubeni">haubeni</tp:taxon-name-part></tp:taxon-name></italic> sp. nov., <named-content xmlns:xlink="http://www.w3.org/1999/xlink" content-type="dwc:institutional_code" xlink:title="Forschungsinstitut und Naturmuseum Senckenberg" xlink:href="https://scientific-collections.gbif.org/institution/16946ec1-8db3-45b8-b084-7644384cc5f5" xlink:type="simple">SMF</named-content> 63340 Scale bars: 0.1 mm.</p></caption><graphic xmlns:xlink="http://www.w3.org/1999/xlink" xlink:href="zookeys-1274-017_article-141416__-g005.jpg" id="oo_1568318.jpg" position="float" orientation="portrait" xlink:type="simple"><uri content-type="original_file" xlink:type="simple">https://binary.pensoft.net/fig/1568318</uri></graphic></fig></tp:treatment-sec><tp:treatment-sec sec-type="Type material"><title>Type material.</title><p><bold><italic>Holotype</italic></bold>: Pacific Ocean • <named-content xmlns:xlink="http://www.w3.org/1999/xlink" content-type="dwc:institutional_code" xlink:title="Forschungsinstitut und Naturmuseum Senckenberg" xlink:href="https://scientific-collections.gbif.org/institution/16946ec1-8db3-45b8-b084-7644384cc5f5" xlink:type="simple">SMF</named-content> 63340; 1 ♂, 3 mm; Clarion-Clipperton Zone; BGR exploration contract area; R/V Kilo Moana, MANGAN 2016, <abbrev xmlns:xlink="http://www.w3.org/1999/xlink" xlink:title="epibenthic sledge" xlink:type="simple">EBS</abbrev>, Ma 16-28, 01/05/2016; 11.828, −117.005; depth 4143 m; <abbrev xmlns:xlink="http://www.w3.org/1999/xlink" xlink:title="cytochrome c oxidase subunit I gene" xlink:type="simple">COI</abbrev>: <ext-link xmlns:xlink="http://www.w3.org/1999/xlink" xlink:href="PQ734654" ext-link-type="gen" xlink:type="simple">PQ734654</ext-link>.</p></tp:treatment-sec><tp:treatment-sec sec-type="Diagnosis"><title>Diagnosis.</title><p>Labrum asymmetrically lobed. Mandibular incisors broad, irregularly toothed, right lacinia mobilis toothed and not reduced. Gnathopods 1 and 2 parachelate. No dorsal carina or projections, marked dorsal bose on pereonite 1.</p></tp:treatment-sec><tp:treatment-sec sec-type="Description"><title>Description.</title><p>Head. Rostrum weakly developed, eyes unknown. Body smooth without dorsal projections. Antenna 1 peduncle article 1 subequal to articles 2 and 3 combined; flagellum with 10 segments; accessory flagellum, 1-articulate, length 3 times breadth, with single apical setae. Antenna 2 (broken). Upper lip as long as broad, asymmetrically lobed, right lobe much larger than left. Mandible well developed, incisors broad, serrate; right lacinia mobilis broad, serrate; accessory setae row with 5 setae; molar present, raised conical, not triturative; palp 3-articulate; article 2 longer than 3, with 2 distal setae; article 3 with marginal setal row and long apical setae. Lower lip lost in dissection. Maxilla 1 inner plate large, lined with 8 plumose setae; outer plate broad, with 8 cuspidate setal teeth; palp 1-articulate (see also other authors illustrations), distally broad, length 1.5 times width, with 7 short, broad robust setae. Maxilla 2 inner plate 1.5 times width of outer plate, margin with long slender simple setae; outer plate margin with long slender plumose setae. Maxilliped inner plate without setae; outer plate broad, margins weakly convex, inner margin lined with 7 short robust setae increasing in length, outer margin lined with minute setules; palp 4-articulate, short, length 0.66 times outer plate, with few setae; dactylus recurved with single medial tooth.</p><p>Pereon. Gnathopods 1 and 2 similar, parachelate. Gnathopod 1 coxa anterodistally produced, broadly rounded, coxa partially covering the head; carpus rectilinear, broader than propodus, length 1.8 times breadth; propodus posterior margin with a few long setae; dactylus 0.6 times length of the propodus, weakly recurved with unguis present. Gnathopod 2 coxa anterior and posterior margins straight, ventral margin rounded; carpus rectilinear, broader than propodus, posterodistally produced, length twice breadth; dactylus length 0.8 times propodus, weakly recurved with unguis present. Pereopods 3–4 similar in length. Pereopod 3 coxa margins parallel, ventral margin convex, length 2.5 times width. Pereopod 4 coxa posterior lobe acute. Pereopods 5–7 similar: coxae small as normal for genus, bases posteriorly convex with small acute posterior lobes, merus with parallel margins (all broken above carpus).</p><p>Pleon. Pleonites 1–3 without dorsal carina; epimera 1–3 unknown. Urosomite 1 with dorsal bose (a deep excavation medially), without carina. Urosomites 2 and 3 dorsally smooth, without carina. Uropod 1 subequal to uropod 2; biramous, rami subequal. Uropod 2 inner ramus length 0.6 times of outer ramus. Uropod 3 peduncle short, broader than long; rami subequal (one ramus broken in dissection and not drawn). Telson as long as broad, lobes apically convex, cleft 0.25 times length, with pair of subapical setules.</p></tp:treatment-sec><tp:treatment-sec sec-type="Remarks"><title>Remarks.</title><p><italic><tp:taxon-name><tp:taxon-name-part taxon-name-part-type="genus" reg="Alexandrella">Alexandrella</tp:taxon-name-part> <tp:taxon-name-part taxon-name-part-type="species" reg="haubeni">haubeni</tp:taxon-name-part></tp:taxon-name></italic> sp. nov. is most similar to <italic><tp:taxon-name><tp:taxon-name-part taxon-name-part-type="genus" reg="Alexandrella">Alexandrella</tp:taxon-name-part> <tp:taxon-name-part taxon-name-part-type="species" reg="subchelata">subchelata</tp:taxon-name-part></tp:taxon-name></italic> Holman &amp; Watling, 1983 and <italic><tp:taxon-name><tp:taxon-name-part taxon-name-part-type="genus" reg="Alexandrella">Alexandrella</tp:taxon-name-part> <tp:taxon-name-part taxon-name-part-type="species" reg="setosa">setosa</tp:taxon-name-part></tp:taxon-name></italic> Serejo, 2014 with both the gnathopods 1 and 2 subchelate to parachelate, as all other <italic><tp:taxon-name><tp:taxon-name-part taxon-name-part-type="genus" reg="Alexandrella">Alexandrella</tp:taxon-name-part></tp:taxon-name></italic> have the gnathopods 1 and 2 simple. <italic><tp:taxon-name><tp:taxon-name-part taxon-name-part-type="genus" reg="Alexandrella">Alexandrella</tp:taxon-name-part> <tp:taxon-name-part taxon-name-part-type="species" reg="haubeni">haubeni</tp:taxon-name-part></tp:taxon-name></italic> sp. nov. is distinguished by the lack of carina on the dorsal body margin and having only 7 robust setae on the maxilla 1 palp, while both <italic><tp:taxon-name><tp:taxon-name-part taxon-name-part-type="genus" reg="Alexandrella">A.</tp:taxon-name-part> <tp:taxon-name-part taxon-name-part-type="species" reg="subchelata">subchelata</tp:taxon-name-part></tp:taxon-name></italic> and <italic><tp:taxon-name><tp:taxon-name-part taxon-name-part-type="genus" reg="Alexandrella">A.</tp:taxon-name-part> <tp:taxon-name-part taxon-name-part-type="species" reg="setosa">setosa</tp:taxon-name-part></tp:taxon-name></italic> have carinae present on the pleonites and urosome and more than 20 robust setae on the maxilla 1 palp.</p></tp:treatment-sec><tp:treatment-sec sec-type="Molecular identification"><title>Molecular identification.</title><p>The species has received a Barcode Index Number from Barcode of Life Data Systems: <ext-link xmlns:xlink="http://www.w3.org/1999/xlink" xlink:href="http://boldsystems.org/index.php/Public_BarcodeCluster?clusteruri=BOLD:AEA9764" ext-link-type="uri" xlink:type="simple">BOLD:AEA9764</ext-link> (<ext-link xmlns:xlink="http://www.w3.org/1999/xlink" xlink:href="10.5883/BOLD:AEA9764" ext-link-type="doi" xlink:type="simple">https://doi.org/10.5883/BOLD:AEA9764</ext-link>).</p></tp:treatment-sec></tp:taxon-treatment>
