# Supplementary material for: Stilipedidae Holmes, 1908 (Crustacea, Amphipoda) of the Clarion-Clipperton Zone
Source: Zookeys. 2026 Mar 24;1274:17–34. doi: 10.3897/zookeys.1274.141416 (PMC13040263; doi:10.3897/zookeys.1274.141416)
Supplement: XML Treatment for Astyra [file zookeys.1274.141416-treatment3.xml]

<!DOCTYPE tp:taxon-treatment
  PUBLIC "-//TaxonX//DTD Taxonomic Treatment Publishing DTD v0 20100105//EN" "tax-treatment-NSO.dtd">
<tp:taxon-treatment xmlns:tp="http://www.plazi.org/taxpub"><tp:treatment-meta><kwd-group><label>Taxon classification</label><kwd>
                <named-content content-type="kingdom">Animalia</named-content>
              </kwd><kwd>
                <named-content content-type="order">Amphipoda</named-content>
              </kwd><kwd>
                <named-content content-type="family">Stilipedidae</named-content>
              </kwd></kwd-group><mixed-citation publication-type="journal"><person-group><name><surname>Tandberg</surname><given-names>Anne Helene S.</given-names></name><name><surname>Hughes</surname><given-names>Lauren E.</given-names></name></person-group><article-title><tp:taxon-name><tp:taxon-name-part taxon-name-part-type="family" reg="Stilipedidae">Stilipedidae</tp:taxon-name-part></tp:taxon-name> Holmes, 1908 (<tp:taxon-name><tp:taxon-name-part taxon-name-part-type="subphylum" reg="Crustacea">Crustacea</tp:taxon-name-part></tp:taxon-name>, <tp:taxon-name><tp:taxon-name-part taxon-name-part-type="order" reg="Amphipoda">Amphipoda</tp:taxon-name-part></tp:taxon-name>) of the Clarion-Clipperton Zone</article-title><source>Zookeys</source><day>24</day><month>03</month><year>2026</year><volume>1274</volume><fpage>17</fpage><lpage>34</lpage><pub-id pub-id-type="doi">10.3897/zookeys.1274.141416</pub-id></mixed-citation></tp:treatment-meta><tp:nomenclature><label>Genus</label><tp:taxon-name><object-id xmlns:xlink="http://www.w3.org/1999/xlink" content-type="arpha" xlink:type="simple">5CA98D46-8D45-5096-B6F6-EEEFA5E0EAF5</object-id>
                    		<tp:taxon-name-part taxon-name-part-type="genus" reg="Astyra">Astyra</tp:taxon-name-part>
                    	</tp:taxon-name><tp:taxon-authority>Boek, 1871</tp:taxon-authority><tp:nomenclature-citation-list><tp:nomenclature-citation><tp:taxon-name>
                  <tp:taxon-name-part taxon-name-part-type="genus" reg="Astyra">Astyra</tp:taxon-name-part>
                </tp:taxon-name><comment> Boeck, 1871: 53—<xref ref-type="bibr" rid="B1">Andres 1997</xref>: 81; <xref ref-type="bibr" rid="B19">d’Udekem d’Acoz and Verheye 2017</xref>: 178.</comment></tp:nomenclature-citation></tp:nomenclature-citation-list></tp:nomenclature><tp:treatment-sec sec-type="Generic remarks"><title>Generic remarks.</title><p><xref ref-type="bibr" rid="B1">Andres (1997)</xref> discussed the taxonomy of the subfamily <tp:taxon-name><tp:taxon-name-part taxon-name-part-type="subfamily" reg="Astyrinae">Astyrinae</tp:taxon-name-part></tp:taxon-name>, and <xref ref-type="bibr" rid="B19">d’Udekem d’Acoz and Verheye (2017)</xref> also gave a taxonomic overview of the genus. A diagnosis is found in <xref ref-type="bibr" rid="B5">Barnard and Karaman (1991)</xref> and was discussed and updated by <xref ref-type="bibr" rid="B1">Andres (1997)</xref>. The subfamily <tp:taxon-name><tp:taxon-name-part taxon-name-part-type="subfamily" reg="Astyrinae">Astyrinae</tp:taxon-name-part></tp:taxon-name> (Pirlot, 1934) was previously classified as the family <tp:taxon-name><tp:taxon-name-part taxon-name-part-type="family" reg="Astyridae">Astyridae</tp:taxon-name-part></tp:taxon-name> (<xref ref-type="bibr" rid="B36">Pirlot 1934</xref>; <xref ref-type="bibr" rid="B18">Coleman and Barnard 1991</xref>; <xref ref-type="bibr" rid="B9">Berge and Vader 2005</xref>) and then as a subfamily of <tp:taxon-name><tp:taxon-name-part taxon-name-part-type="family" reg="Stilipedidae">Stilipedidae</tp:taxon-name-part></tp:taxon-name> (<xref ref-type="bibr" rid="B21">Holman and Watling 1987</xref>; <xref ref-type="bibr" rid="B5">Barnard and Karaman 1991</xref>), which is the curently accepted classification containing the genera <italic><tp:taxon-name><tp:taxon-name-part taxon-name-part-type="genus" reg="Astyra">Astyra</tp:taxon-name-part></tp:taxon-name></italic> and <italic><tp:taxon-name><tp:taxon-name-part taxon-name-part-type="genus" reg="Eclysis">Eclysis</tp:taxon-name-part></tp:taxon-name></italic> (<xref ref-type="bibr" rid="B23">Horton et al. 2024</xref>).</p></tp:treatment-sec><ref-list><ref id="B1"><mixed-citation xmlns:xlink="http://www.w3.org/1999/xlink" xlink:type="simple">Andres HG (1997) First record of the taxon <italic><tp:taxon-name><tp:taxon-name-part taxon-name-part-type="genus">Astyra</tp:taxon-name-part></tp:taxon-name></italic> Boeck, 1871 from Antarctica (<tp:taxon-name><tp:taxon-name-part taxon-name-part-type="subphylum">Crustacea</tp:taxon-name-part></tp:taxon-name>, <tp:taxon-name><tp:taxon-name-part taxon-name-part-type="suborder">Gammaridea</tp:taxon-name-part></tp:taxon-name>). Mitteilungen aus den Hamburgischen Zoologischen Museum und Institut 94: 81–89.</mixed-citation></ref><ref id="B19"><mixed-citation xmlns:xlink="http://www.w3.org/1999/xlink" xlink:type="simple">d’Udekem d’Acoz C, Verheye ML (2017) Epimeria of the Southern Ocean with notes on their relatives (<tp:taxon-name><tp:taxon-name-part taxon-name-part-type="subphylum">Crustacea</tp:taxon-name-part></tp:taxon-name>, <tp:taxon-name><tp:taxon-name-part taxon-name-part-type="order">Amphipoda</tp:taxon-name-part></tp:taxon-name>, <tp:taxon-name><tp:taxon-name-part taxon-name-part-type="superfamily">Eusiroidea</tp:taxon-name-part></tp:taxon-name>). European Journal of Taxonomy 359(359): 1–553. <ext-link xlink:href="10.5852/ejt.2017.359" ext-link-type="doi" xlink:type="simple">https://doi.org/10.5852/ejt.2017.359</ext-link></mixed-citation></ref><ref id="B5"><mixed-citation xmlns:xlink="http://www.w3.org/1999/xlink" xlink:type="simple">Barnard JL, Karaman G (1991) The families and genera of marine gammaridean <tp:taxon-name><tp:taxon-name-part taxon-name-part-type="order">Amphipoda</tp:taxon-name-part></tp:taxon-name> (except marine gammaroids). Records of the Australian Museum 13(1–2): 1–866. <ext-link xlink:href="10.3853/j.0812-7387.13.1991.367" ext-link-type="doi" xlink:type="simple">https://doi.org/10.3853/j.0812-7387.13.1991.367</ext-link></mixed-citation></ref><ref id="B36"><mixed-citation xmlns:xlink="http://www.w3.org/1999/xlink" xlink:type="simple">Pirlot JM (1934) Les Amphipodes de l’Expédition du Siboga. E.J. Brill, Leiden, 78 pp.</mixed-citation></ref><ref id="B18"><mixed-citation xmlns:xlink="http://www.w3.org/1999/xlink" xlink:type="simple">Coleman CO, Barnard JL (1991) Revision of <tp:taxon-name><tp:taxon-name-part taxon-name-part-type="family">Iphimediidae</tp:taxon-name-part></tp:taxon-name> and similar families (<tp:taxon-name><tp:taxon-name-part taxon-name-part-type="order">Amphipoda</tp:taxon-name-part></tp:taxon-name>: <tp:taxon-name><tp:taxon-name-part taxon-name-part-type="suborder">Gammaridea</tp:taxon-name-part></tp:taxon-name>). Proceedings of the Biological Society of Washington 104: 253–268. <ext-link xlink:href="https://biostor.org/reference/85776" ext-link-type="uri" xlink:type="simple">https://biostor.org/reference/85776</ext-link></mixed-citation></ref><ref id="B9"><mixed-citation xmlns:xlink="http://www.w3.org/1999/xlink" xlink:type="simple">Berge J, Vader W (2005) The amphipod genus <italic><tp:taxon-name><tp:taxon-name-part taxon-name-part-type="genus">Alexandrella</tp:taxon-name-part></tp:taxon-name></italic> (<tp:taxon-name><tp:taxon-name-part taxon-name-part-type="order">Amphipoda</tp:taxon-name-part></tp:taxon-name>, <tp:taxon-name><tp:taxon-name-part taxon-name-part-type="family">Stilipedidae</tp:taxon-name-part></tp:taxon-name>): Taxonomic status, allometric growth and description of two new species. Journal of Natural History 39(17): 1327–1346. <ext-link xlink:href="10.1080/00222930400015566" ext-link-type="doi" xlink:type="simple">https://doi.org/10.1080/00222930400015566</ext-link></mixed-citation></ref><ref id="B21"><mixed-citation xmlns:xlink="http://www.w3.org/1999/xlink" xlink:type="simple">Holman H, Watling L (1983) A revision of the <tp:taxon-name><tp:taxon-name-part taxon-name-part-type="family">Stilipedidae</tp:taxon-name-part></tp:taxon-name> (<tp:taxon-name><tp:taxon-name-part taxon-name-part-type="order">Amphipoda</tp:taxon-name-part></tp:taxon-name>). Crustaceana 44(1): 29–53. <ext-link xlink:href="10.1163/156854083X00037" ext-link-type="doi" xlink:type="simple">https://doi.org/10.1163/156854083X00037</ext-link></mixed-citation></ref><ref id="B23"><mixed-citation xmlns:xlink="http://www.w3.org/1999/xlink" xlink:type="simple">Horton T, Lowry J, De Broyer C, Bellan-Santini D, Copilas-Ciocianu D, Corbari L, Costello MJ, Daneliya M, Dauvin J-C, Fišer C, Gasca R, Grabowski M, Guerra-García JM, Hendrycks E, Hughes L, Jaume D, Jazdzewski K, Kim Y-H, King R, Krapp-Schickel T, LeCroy S, Lörz A-N, Mamos T, Senna AR, Serejo C, Souza-Filho JF, Tandberg AH, Thomas JD, Thurston M, Vader W, Väinölä R, Valls Domedel G, Vonk R, White K, Zeidler W (2024) World <tp:taxon-name><tp:taxon-name-part taxon-name-part-type="order">Amphipoda</tp:taxon-name-part></tp:taxon-name> Database. <tp:taxon-name><tp:taxon-name-part taxon-name-part-type="family">Stilipedidae</tp:taxon-name-part></tp:taxon-name> Holmes, 1908. <ext-link xlink:href="https://www.marinespecies.org/aphia.php?p=taxdetails&amp;id=176940" ext-link-type="uri" xlink:type="simple">https://www.marinespecies.org/aphia.php?p=taxdetails&amp;id=176940</ext-link> [Accessed on: 2024-10- 31]</mixed-citation></ref></ref-list></tp:taxon-treatment>
