# Supplementary material for: Stilipedidae Holmes, 1908 (Crustacea, Amphipoda) of the Clarion-Clipperton Zone
Source: Zookeys. 2026 Mar 24;1274:17–34. doi: 10.3897/zookeys.1274.141416 (PMC13040263; doi:10.3897/zookeys.1274.141416)
Supplement: XML Treatment for Astyra mclaughlinae [file zookeys.1274.141416-treatment4.xml]

<!DOCTYPE tp:taxon-treatment
  PUBLIC "-//TaxonX//DTD Taxonomic Treatment Publishing DTD v0 20100105//EN" "tax-treatment-NSO.dtd">
<tp:taxon-treatment xmlns:tp="http://www.plazi.org/taxpub"><tp:treatment-meta><kwd-group><label>Taxon classification</label><kwd>
                <named-content content-type="kingdom">Animalia</named-content>
              </kwd><kwd>
                <named-content content-type="order">Amphipoda</named-content>
              </kwd><kwd>
                <named-content content-type="family">Stilipedidae</named-content>
              </kwd></kwd-group><mixed-citation publication-type="journal"><person-group><name><surname>Tandberg</surname><given-names>Anne Helene S.</given-names></name><name><surname>Hughes</surname><given-names>Lauren E.</given-names></name></person-group><article-title><tp:taxon-name><tp:taxon-name-part taxon-name-part-type="family" reg="Stilipedidae">Stilipedidae</tp:taxon-name-part></tp:taxon-name> Holmes, 1908 (<tp:taxon-name><tp:taxon-name-part taxon-name-part-type="subphylum" reg="Crustacea">Crustacea</tp:taxon-name-part></tp:taxon-name>, <tp:taxon-name><tp:taxon-name-part taxon-name-part-type="order" reg="Amphipoda">Amphipoda</tp:taxon-name-part></tp:taxon-name>) of the Clarion-Clipperton Zone</article-title><source>Zookeys</source><day>24</day><month>03</month><year>2026</year><volume>1274</volume><fpage>17</fpage><lpage>34</lpage><pub-id pub-id-type="doi">10.3897/zookeys.1274.141416</pub-id></mixed-citation></tp:treatment-meta><tp:nomenclature><tp:taxon-name><object-id xmlns:xlink="http://www.w3.org/1999/xlink" content-type="arpha" xlink:type="simple">3EF56623-8696-5D94-9A9A-BD946B779A92</object-id>
                    		<tp:taxon-name-part taxon-name-part-type="genus" reg="Astyra">Astyra</tp:taxon-name-part> <tp:taxon-name-part taxon-name-part-type="species" reg="mclaughlinae">mclaughlinae</tp:taxon-name-part>
                    	
                    		<object-id xmlns:xlink="http://www.w3.org/1999/xlink" content-type="zoobank" xlink:type="simple">https://zoobank.org/A675B4C2-5065-4883-AE01-BF14609E20F4</object-id>
                    	</tp:taxon-name><tp:taxon-status xmlns:xlink="http://www.w3.org/1999/xlink" xlink:type="simple">sp. nov.</tp:taxon-status><xref ref-type="fig" rid="F6">Figs 6</xref><xref ref-type="fig" rid="F7">, 7</xref><xref ref-type="fig" rid="F8">, 8</xref><xref ref-type="fig" rid="F9">, 9</xref></tp:nomenclature><tp:treatment-sec sec-type="Etymology"><title>Etymology.</title><p>Named for Mrs D. McLaughlin who illustrated amphipods of the North-eastern Pacific off California in the 1960s for Jerry Barnard.</p><fig id="F6" position="float" orientation="portrait"><object-id xmlns:xlink="http://www.w3.org/1999/xlink" content-type="doi" xlink:type="simple">10.3897/zookeys.1274.141416.figure6</object-id><object-id xmlns:xlink="http://www.w3.org/1999/xlink" content-type="arpha" xlink:type="simple">66CBF940-AE98-5402-896D-2783002D3FB3</object-id><label>Figure 6.</label><caption><p>Habitus of <italic><tp:taxon-name><tp:taxon-name-part taxon-name-part-type="genus" reg="Astyra">Astyra</tp:taxon-name-part> <tp:taxon-name-part taxon-name-part-type="species" reg="mclaughlinae">mclaughlinae</tp:taxon-name-part></tp:taxon-name></italic> sp. nov., <named-content xmlns:xlink="http://www.w3.org/1999/xlink" content-type="dwc:institutional_code" xlink:title="Forschungsinstitut und Naturmuseum Senckenberg" xlink:href="https://scientific-collections.gbif.org/institution/16946ec1-8db3-45b8-b084-7644384cc5f5" xlink:type="simple">SMF</named-content> 63341 Scale bar: 1 mm.</p></caption><graphic xmlns:xlink="http://www.w3.org/1999/xlink" xlink:href="zookeys-1274-017_article-141416__-g006.jpg" id="oo_1568319.jpg" position="float" orientation="portrait" xlink:type="simple"><uri content-type="original_file" xlink:type="simple">https://binary.pensoft.net/fig/1568319</uri></graphic></fig><fig id="F7" position="float" orientation="portrait"><object-id xmlns:xlink="http://www.w3.org/1999/xlink" content-type="doi" xlink:type="simple">10.3897/zookeys.1274.141416.figure7</object-id><object-id xmlns:xlink="http://www.w3.org/1999/xlink" content-type="arpha" xlink:type="simple">96E872B7-619A-50B6-B94B-EEDA70A56CEC</object-id><label>Figure 7.</label><caption><p>Mouthparts of <italic><tp:taxon-name><tp:taxon-name-part taxon-name-part-type="genus" reg="Astyra">Astyra</tp:taxon-name-part> <tp:taxon-name-part taxon-name-part-type="species" reg="mclaughlinae">mclaughlinae</tp:taxon-name-part></tp:taxon-name></italic> sp. nov., <named-content xmlns:xlink="http://www.w3.org/1999/xlink" content-type="dwc:institutional_code" xlink:title="Forschungsinstitut und Naturmuseum Senckenberg" xlink:href="https://scientific-collections.gbif.org/institution/16946ec1-8db3-45b8-b084-7644384cc5f5" xlink:type="simple">SMF</named-content> 63341 Scale bars: 0.1 mm.</p></caption><graphic xmlns:xlink="http://www.w3.org/1999/xlink" xlink:href="zookeys-1274-017_article-141416__-g007.jpg" id="oo_1568320.jpg" position="float" orientation="portrait" xlink:type="simple"><uri content-type="original_file" xlink:type="simple">https://binary.pensoft.net/fig/1568320</uri></graphic></fig><fig id="F8" position="float" orientation="portrait"><object-id xmlns:xlink="http://www.w3.org/1999/xlink" content-type="doi" xlink:type="simple">10.3897/zookeys.1274.141416.figure8</object-id><object-id xmlns:xlink="http://www.w3.org/1999/xlink" content-type="arpha" xlink:type="simple">28AAED89-1E56-520D-9272-E02690562D1F</object-id><label>Figure 8.</label><caption><p>Gnathopods 1–2, pereopods 3–4 of <italic><tp:taxon-name><tp:taxon-name-part taxon-name-part-type="genus" reg="Astyra">Astyra</tp:taxon-name-part> <tp:taxon-name-part taxon-name-part-type="species" reg="mclaughlinae">mclaughlinae</tp:taxon-name-part></tp:taxon-name></italic> sp. nov., <named-content xmlns:xlink="http://www.w3.org/1999/xlink" content-type="dwc:institutional_code" xlink:title="Forschungsinstitut und Naturmuseum Senckenberg" xlink:href="https://scientific-collections.gbif.org/institution/16946ec1-8db3-45b8-b084-7644384cc5f5" xlink:type="simple">SMF</named-content> 63341 Scale bars: 0.1 mm.</p></caption><graphic xmlns:xlink="http://www.w3.org/1999/xlink" xlink:href="zookeys-1274-017_article-141416__-g008.jpg" id="oo_1568321.jpg" position="float" orientation="portrait" xlink:type="simple"><uri content-type="original_file" xlink:type="simple">https://binary.pensoft.net/fig/1568321</uri></graphic></fig><fig id="F9" position="float" orientation="portrait"><object-id xmlns:xlink="http://www.w3.org/1999/xlink" content-type="doi" xlink:type="simple">10.3897/zookeys.1274.141416.figure9</object-id><object-id xmlns:xlink="http://www.w3.org/1999/xlink" content-type="arpha" xlink:type="simple">3F591149-F860-5D0F-AAED-A7F10177A116</object-id><label>Figure 9.</label><caption><p>Pereopods 5–7, uropods and telson of <italic><tp:taxon-name><tp:taxon-name-part taxon-name-part-type="genus" reg="Astyra">Astyra</tp:taxon-name-part> <tp:taxon-name-part taxon-name-part-type="species" reg="mclaughlinae">mclaughlinae</tp:taxon-name-part></tp:taxon-name></italic> sp. nov., <named-content xmlns:xlink="http://www.w3.org/1999/xlink" content-type="dwc:institutional_code" xlink:title="Forschungsinstitut und Naturmuseum Senckenberg" xlink:href="https://scientific-collections.gbif.org/institution/16946ec1-8db3-45b8-b084-7644384cc5f5" xlink:type="simple">SMF</named-content> 63341 Scale bars: 0.1 mm.</p></caption><graphic xmlns:xlink="http://www.w3.org/1999/xlink" xlink:href="zookeys-1274-017_article-141416__-g009.jpg" id="oo_1568322.jpg" position="float" orientation="portrait" xlink:type="simple"><uri content-type="original_file" xlink:type="simple">https://binary.pensoft.net/fig/1568322</uri></graphic></fig></tp:treatment-sec><tp:treatment-sec sec-type="Type material"><title>Type material.</title><p><bold><italic>Holotype</italic></bold>: Pacific Ocean • <named-content xmlns:xlink="http://www.w3.org/1999/xlink" content-type="dwc:institutional_code" xlink:title="Forschungsinstitut und Naturmuseum Senckenberg" xlink:href="https://scientific-collections.gbif.org/institution/16946ec1-8db3-45b8-b084-7644384cc5f5" xlink:type="simple">SMF</named-content> 63341; 1 ♀, 4 mm; Clarion-Clipperton Zone; UKSR-1 exploration contract area, R/V Thompson, ABYSSLINE-2, <abbrev xmlns:xlink="http://www.w3.org/1999/xlink" xlink:title="epibenthic sledge" xlink:type="simple">EBS</abbrev>, AB2-EB01, 18/02/2015; 12.367, −116.55; depth 4209 m; <abbrev xmlns:xlink="http://www.w3.org/1999/xlink" xlink:title="cytochrome c oxidase subunit I gene" xlink:type="simple">COI</abbrev>: <ext-link xmlns:xlink="http://www.w3.org/1999/xlink" xlink:href="PQ734740" ext-link-type="gen" xlink:type="simple">PQ734740</ext-link>.</p></tp:treatment-sec><tp:treatment-sec sec-type="Diagnosis"><title>Diagnosis.</title><p>Rostrum short, antenna 1 medium length (as long as head and first 5 pereonites combined). Strongly elevated ridge on outer face of bases of P5 and P6 (not on P7). Mandible molar scullcap-like, mandible molar article 2 slightly longer than article 3.</p></tp:treatment-sec><tp:treatment-sec sec-type="Description"><title>Description.</title><p>Head shorter than pereonites 1 and 2 together; rostrum weakly developed, lateral cephalic lobe subacute; eyes unknown. Body smooth without projections on dorsal margin. Antenna 1 peduncle article 1 subequal to articles 2 and 3 combined; flagellum with more than 26 articles; accessory flagellum 1-articulate (width not observable). Antenna 2 length subequal to antennae 1, flagellum with more than 49 articles. Upper lip lost in dissection. Mandible well developed, incisors broad, serrate; right lacinia mobilis broad, serrate with 5 serrations, accessory setae row with 9 setae; molar a slightly rised curve (scullcap-like); mandibular palp 3-articulate; article 2 longer than 3, with margin with few setae; article 3 with marginal setal row and long apical setae. Lower lip inner margin sinusoidal, lined with rows of setae. Maxilla 1 inner plate well developed, lined with 6 plumose setae; outer plate broad, with 11 cuspidate setal teeth; palp 2-articulate, distally broad, length 2.1 times width, with 5 short, broad robust setae. Maxilla 2 inner plate 0.7 times width of outer plate, margin with 2 rows of plumose setae; outer plate margin with long slender plumose setae. Maxilliped inner plate with apical and lateral setae; outer plate broad with sparse facial setules, inner margin straight, lined with 9 short robust setae slightly increasing in length distally, outer margin weakly convex and smooth; palp 4-articulate, long, length 1.4 times outer plate, with few setae; dactylus slightly recurved with 5 medial teeth.</p><p>Pereon. Gnathopod 1 and 2 similar, subchelate, gnathopod 2 slightly larger than gnathopod 1. Gnathopod 1 coxa anterodistally produced, broadly rounded; carpus subtriangular, broader than propodus, length 1.8 times width; propodus posterior margin with rows of plumose setae, palm subacute, minutely serrate, defined by four robust setae; dactylus length 0.4 times propodus, weakly recurved, unguis present, posterior margin with 8 teeth. Gnathopod 2 coxa anterior margin straight, ventrally rounded; carpus rectilinear, broader than propodus, posterodistally produced, length 1.7 times width; propodus posterior margin with rows of plumose setae, palm subacute, minutely serrate, define by 5 robust setae; dactylus length 0.4 propodus, weakly recurved, unguis present, margin with 8 teeth. Pereopods 3–4 broken. Pereopod 3 coxa margins subparallel, ventral margin convex and slightly prodced ventrally, length 2.2 times width. Pereopod 4 coxa posterior lobe acute. Pereopods 5–6 similar in shape of basis, both with a strong elevated ridge on the outer face of the bases, anterior and posterior margins slightly curved, but paralell, very small posterior lobe. The basis of pereopod 7 does not have an elevated ridge, posterior margin strait, wide and square posterior lobe. (Pereopods 5–7 were broken distally).</p><p>Pleon. Pleonites 1–3 without dorsal carina; epimera 1 posteriorly rounded; epimera 2 and 3 posteriorly subquadrate. Urosomite 1–3 without dorsal bose or carina. Uropod 1 subequal to uropod 2; biramous, rami subequal. Uropod 2 biramous, rami subequal. Uropod 3 peduncle short, almost as broad as long; inner ramus length 0.8 times outer ramus. Telson slightly longer than broad, lobes apically subacute, cleft 0.66 times length, without apical setules.</p></tp:treatment-sec><tp:treatment-sec sec-type="Remarks"><title>Remarks.</title><p><italic><tp:taxon-name><tp:taxon-name-part taxon-name-part-type="genus" reg="Astyra">Astyra</tp:taxon-name-part> <tp:taxon-name-part taxon-name-part-type="species" reg="mclaughlinae">mclaughlinae</tp:taxon-name-part></tp:taxon-name></italic> sp.nov. is most smimilar to the cold-water species <italic><tp:taxon-name><tp:taxon-name-part taxon-name-part-type="genus" reg="Astyra">Astyra</tp:taxon-name-part> <tp:taxon-name-part taxon-name-part-type="species" reg="abyssi">abyssi</tp:taxon-name-part></tp:taxon-name></italic> Boeck, 1871 (Boreal–North Atlantic) and <italic><tp:taxon-name><tp:taxon-name-part taxon-name-part-type="genus" reg="Astyra">Astyra</tp:taxon-name-part> <tp:taxon-name-part taxon-name-part-type="species" reg="antarctica">antarctica</tp:taxon-name-part></tp:taxon-name></italic> Andres, 1997 (Antarctic–Weddell Sea), who both have mandibular palp article 3 slightly shorter than article 2, and the ornamentation of the outer plate of the maxilliped but differs from both these species in the longer maxilliped palp. <italic><tp:taxon-name><tp:taxon-name-part taxon-name-part-type="genus" reg="Astyra">Astyra</tp:taxon-name-part> <tp:taxon-name-part taxon-name-part-type="species" reg="mclaughlinae">mclaughlinae</tp:taxon-name-part></tp:taxon-name></italic> is distinguished from <italic><tp:taxon-name><tp:taxon-name-part taxon-name-part-type="genus" reg="Astyra">A.</tp:taxon-name-part> <tp:taxon-name-part taxon-name-part-type="species" reg="antarctica">antarctica</tp:taxon-name-part></tp:taxon-name></italic> by its elevated ridges on the bases of pereopods 5 and 6, and from <italic><tp:taxon-name><tp:taxon-name-part taxon-name-part-type="genus" reg="Astyra">A.</tp:taxon-name-part> <tp:taxon-name-part taxon-name-part-type="species" reg="abyssi">abyssi</tp:taxon-name-part></tp:taxon-name></italic> by not having an elevated ridge on the basis of pereopod 7. <italic><tp:taxon-name><tp:taxon-name-part taxon-name-part-type="genus" reg="Astyra">Astyra</tp:taxon-name-part> <tp:taxon-name-part taxon-name-part-type="species" reg="mclaughlinae">mclaughlinae</tp:taxon-name-part></tp:taxon-name></italic> has a mandibular molar that is close to the molar of <italic><tp:taxon-name><tp:taxon-name-part taxon-name-part-type="genus" reg="Astyra">A.</tp:taxon-name-part> <tp:taxon-name-part taxon-name-part-type="species" reg="antarctica">antarctica</tp:taxon-name-part></tp:taxon-name></italic>, also distinguishing it from all other <tp:taxon-name><tp:taxon-name-part taxon-name-part-type="subfamily" reg="Astyrinae">Astyrinae</tp:taxon-name-part></tp:taxon-name>.</p></tp:treatment-sec><tp:treatment-sec sec-type="Molecular identification"><title>Molecular identification.</title><p>The species has received a Barcode Index Number from Barcode of Life Data Systems: <ext-link xmlns:xlink="http://www.w3.org/1999/xlink" xlink:href="http://boldsystems.org/index.php/Public_BarcodeCluster?clusteruri=BOLD:AEA9765" ext-link-type="uri" xlink:type="simple">BOLD:AEA9765</ext-link> (<ext-link xmlns:xlink="http://www.w3.org/1999/xlink" xlink:href="10.5883/BOLD:AEA9765" ext-link-type="doi" xlink:type="simple">https://doi.org/10.5883/BOLD:AEA9765</ext-link>).</p></tp:treatment-sec></tp:taxon-treatment>
